# Supplementary material for: Language experience in LSF development: Behavioral evidence from a sentence repetition task
Source: PLoS One. 2020 Nov 17;15(11):e0236729. doi: 10.1371/journal.pone.0236729 (PMC7671551; doi:10.1371/journal.pone.0236729)
Supplement: S1 Video — (TXT) [file pone.0236729.s001.txt]

S1_Video. Easy: http://lsf.modyco.fr/3_Easy_syntactic_complexity.mov
